# Supplementary material for: Deriving objectively-measured sedentary indices from free-living accelerometry data in rural and urban African settings: a cost effective approach
Source: BMC Res Notes. 2019 Sep 12;12:573. doi: 10.1186/s13104-019-4606-4 (PMC6739927; doi:10.1186/s13104-019-4606-4)
Supplement: Supplementary file 1 — Additional file 1. MAH/UFFE Settings: settings required by the configuration file (MAHUFFE_1903.ini) for identifying Sedentary Breaks (bouts ≥ 1 min for counts ≥ 100). [file 13104_2019_4606_MOESM1_ESM.txt]

Additional File 1

Settings required by the configuration file (MAHUFFE_1903.ini) for identifying Sedentary Breaks (bouts =1 min for counts =100). Note that the �Folder� must specify where the data files are to be found. Thereafter, the text below can be copied and pasted into the MAHUFFE_1903.ini file.
-------------------------------------------------------------------------------------------------------------------------------------------------

[Where]
Folder=C:\ 
[KontTid]
Level=1
Duration=0
[Zero Exclude]
How=1
Count=12
[Bands]
1=100
2=760
3=1952
4=5725
CPM=1
[CutOff]
Value=2
Duration=0
[MinRegTid]
Value=5
First=1
Last=1
[Options]
Glitches=1
Blips=0
NewEE=0
60s=1
60sExport=1
Date Format=2
[EE MET]
Critical=1952
